# Supplementary material for: A Rationale for the Activity of Bone Target Therapy and Tyrosine Kinase Inhibitor Combination in Giant Cell Tumor of Bone and Desmoplastic Fibroma: Translational Evidences
Source: Biomedicines. 2022 Feb 3;10(2):372. doi: 10.3390/biomedicines10020372 (PMC8962296; doi:10.3390/biomedicines10020372)
Supplement: Supplementary file 1 [file biomedicines-10-00372-s001.zip]

Archive with 1 entries (1 files):
- biomedicines-1552264-supplementary.pdf
